# Supplementary material for: Methane-Fueled Syntrophy through Extracellular Electron Transfer: Uncovering the Genomic Traits Conserved within Diverse Bacterial Partners of Anaerobic Methanotrophic Archaea
Source: mBio. 2017 Aug 1;8(4):e00530-17. doi: 10.1128/mBio.00530-17 (PMC5539420; doi:10.1128/mBio.00530-17)
Supplement: TABLE S1 [file mbo004173410st1.xlsx]

## Sheet: Sheet1
genome	Clade	NCBI Accession	Sample Site	Assembly Program	Binning Program	contigs	genome size	completeness	contamination
Desulfuromonadales sp. C00003093	Desulfomonadales	MAXS00000000	3730	CLC	groopM	814	3214854	81.2	14.69
Desulfuromonadales sp. C00003107	Desulfomonadales	MAXT00000000	5579	CLC	groopM	641	2530867	77.04	3.98
Desulfuromonadales sp. C00003094	Desulfomonadales	MAXN00000000	combined 3730, 5133, 5579	CLC	groopM	680	2453125	78.24	10.87
Desulfuromonadales sp. C00003096	Desulfomonadales	MAXO00000000	combined 3730, 5133, 5579	CLC	groopM	777	3381765	72.03	9.6
Desulfuromonadaceae sp. C00003068	Desulfomonadales	MAXR00000000	combined 3730, 5133, 5579	CLC	groopM	651	2738577	87.78	5.6
Desulfovibrio sp. S3730MH75	Desulfovibrio	MAXI00000000	3730	megahit	metabat	369	4143687	96	5.38
Desulfobacterales sp. S5133MH16	SEEP-SRB1a	MAXL00000000	5133	megahit	metabat	574	3022141	81.4	1.6
Desulfobacterales sp. PC51MH44	SEEP-SRB1a	MAVQ00000000	PC51	megahit	metabat	570	2929737	66.27	4.22
Desulfobacterales sp. S3730MH5	SEEP-SRB1c	MAXG00000000	3730	megahit	groopM	539	2853727	84.77	9.64
Desulfobacterales sp. S5133MH4	SEEP-SRB1c	MAXJ00000000	5133	megahit	metabat	700	3598287	87.13	16.09
Desulfobacterales sp. C00003104	SEEP-SRB1c	MANV00000000	5133	CLC	groopM	691	2149125	88.77	0
Desulfobacterales sp. C00003106	SEEP-SRB1c	MAXM00000000	5579	CLC	groopM	588	2209054	87.35	0.8
Desulfobacterales sp. S7086C20	SEEP-SRB1c	MAVP00000000	7086	CLC	metabat	246	2654381	92.8	3.2
Desulfobacterales sp. C00003060	SEEP-SRB1c	MAXP00000000	combined 3730, 5133, 5579	CLC	groopM	422	2219351	80.96	1.45
Desulfobulbaceae sp. S3730MH12	SEEP-SRB4	MAXH00000000	3730	megahit	metabat	319	3128497	82.4	0.8
Desulfobulbaceae sp. S5133MH15	SEEP-SRB4	MAXK00000000	5133	megahit	metabat	391	2949801	78.93	1.6
Desulfobulbaceae sp. C00003063	SEEP-SRB4	MAXQ00000000	combined 3730, 5133, 5579	CLC	groopM	630	3462664	71.11	3.03
