# Supplementary material for: Methane-Fueled Syntrophy through Extracellular Electron Transfer: Uncovering the Genomic Traits Conserved within Diverse Bacterial Partners of Anaerobic Methanotrophic Archaea
Source: mBio. 2017 Aug 1;8(4):e00530-17. doi: 10.1128/mBio.00530-17 (PMC5539420; doi:10.1128/mBio.00530-17)
Supplement: TABLE S2 [file mbo004173410st2.xlsx]

## Sheet: Sheet1
The table shows relative abundance of proteins, represented as nSpc values, across different samples
Note: Cells where nSpc values is shown as 0.10, means that protein expression was either absent or too low for detection by MS.
Accession	Description	Organism	Hydrate Ridge 0-6cm	Santa Monica Mounds 0-4cm	Santa Monica Mounds 8-12cm	Eel River Basin 0-10cm	Eel River Basin 10-20cm
OEU45121.1	sulfite reductase	Desulfobacterales bacterium S7086C20	280.292	3790.53	2831.23	0.1	0.1
OEU45256.1	50S ribosomal protein L7/L12	Desulfobacterales bacterium S7086C20	347.595	0.1	0.1	0.1	0.1
OEU45633.1	cold-shock protein	Desulfobacterales bacterium S7086C20	668.81	0.1	0.1	0.1	0.1
OEU47058.1	F0F1 ATP synthase subunit alpha	Desulfobacterales bacterium S3730MH5	509.041	0.1	353.247	0.1	0.1
OEU47184.1	50S ribosomal protein L7/L12	Desulfobulbaceae bacterium S5133MH15	353.155	0.1	0.1	0.1	0.1
OEU47189.1	translation elongation factor Tu	Desulfobulbaceae bacterium S5133MH15	74.3567	0.1	0.1	0.1	0.1
OEU47193.1	adenylylsulfate reductase subunit alpha	Desulfobulbaceae bacterium S5133MH15	297.851	106.073	876.275	780.245	0.1
OEU47874.1	F0F1 ATP synthase subunit beta	Desulfobacterales bacterium S3730MH5	1044.25	2098.29	5276.83	737.45	0.1
OEU48413.1	DNA-directed RNA polymerase subunit beta'	Desulfobulbaceae bacterium S5133MH15	53.1326	0.1	0.1	0.1	0.1
OEU48650.1	F0F1 ATP synthase subunit beta	Desulfobulbaceae bacterium S5133MH15	487.433	529.425	883.667	0.1	0.1
OEU49616.1	formylmethanofuran--tetrahydromethanopterin N-formyltransferase	Desulfuromonadales bacterium C00003096	340.23	239.92	1982.68	0.1	687.92
OEU50471.1	50S ribosomal protein L7/L12	Desulfobacterales bacterium S3730MH5	350.353	0.1	0.1	0.1	0.1
OEU50473.1	DNA-directed RNA polymerase subunit beta'	Desulfobacterales bacterium S3730MH5	48.1336	71.8776	0.1	0.1	0.1
OEU50738.1	sulfite reductase, dissimilatory-type subunit alpha	Desulfobacterales bacterium S3730MH5	469.413	161.968	405.424	0.1	0.1
OEU50739.1	sulfite reductase, dissimilatory-type beta subunit	Desulfobacterales bacterium S3730MH5	407.356	0.1	0.1	0.1	0.1
OEU50913.1	F0F1 ATP synthase subunit alpha	Desulfuromonadales bacterium C00003096	117.283	0.1	0.1	0.1	0.1
OEU50915.1	F0F1 ATP synthase subunit beta	Desulfuromonadales bacterium C00003096	260.998	228.389	0.1	0.1	0.1
OEU50933.1	chaperonin GroL	Desulfobacterales bacterium S3730MH5	567.946	2079.88	0.1	89.1138	0.1
OEU51267.1	heterodisulfide reductase subunit A	Desulfobacterales bacterium S3730MH5	189.647	0.1	0.1	0.1	0.1
OEU51270.1	adenylylsulfate reductase subunit alpha	Desulfobacterales bacterium S3730MH5	461.969	0.1	182.427	0.1	0.1
OEU52424.1	nitrogen fixation protein NifHD	Desulfobacterales bacterium C00003106	1945.6	0.1	0.1	0.1	0.1
OEU52446.1	HflK protein	Desulfobacterales bacterium C00003106	205.813	0.1	0.1	0.1	0.1
OEU52474.1	transcription termination/antitermination protein NusA, partial	Desulfobacterales bacterium C00003106	170.125	0.1	0.1	0.1	0.1
OEU52502.1	bifunctional 5,10-methylene-tetrahydrofolate dehydrogenase/5,10-methylene-tetrahydrofolate cyclohydrolase	Desulfobacterales bacterium C00003106	786.237	1000.18	0.1	0.1	0.1
OEU52706.1	50S ribosomal protein L7/L12	Desulfobacterales bacterium C00003106	347.595	0.1	0.1	0.1	0.1
OEU52708.1	DNA-directed RNA polymerase subunit beta', partial	Desulfobacterales bacterium C00003106	67.378	100.589	0.1	0.1	0.1
OEU52967.1	ATP-dependent chaperone ClpB	Desulfobacterales bacterium C00003106	51.2544	0.1	0.1	0.1	0.1
OEU53176.1	30S ribosomal protein S2	Desulfobacterales bacterium C00003106	101.517	0.1	0.1	0.1	0.1
OEU53230.1	hypothetical protein BA861_11000	Desulfobacterales bacterium S3730MH5	2249.55	0.1	0.1	0.1	0.1
OEU53497.1	hypothetical protein BA868_02335	Desulfobacterales bacterium C00003106	196.227	0.1	0.1	0.1	0.1
OEU53638.1	cold-shock protein	Desulfobacterales bacterium C00003106	668.81	0.1	0.1	0.1	0.1
OEU54001.1	hypothetical protein BA868_02385	Desulfobacterales bacterium C00003106	374.988	0.1	0.1	0.1	0.1
OEU54176.1	menaquinol oxidoreductase	Desulfobacterales bacterium C00003106	132.635	0.1	0.1	0.1	0.1
OEU54214.1	hypothetical protein BA868_08560	Desulfobacterales bacterium C00003106	461.091	0.1	0.1	0.1	0.1
OEU54240.1	DNA gyrase subunit A	Desulfuromonadales bacterium C00003096	85.9818	0.1	0.1	0.1	0.1
OEU54303.1	4-hydroxy-tetrahydrodipicolinate synthase	Desulfobacterales bacterium C00003106	347.245	0.1	0.1	0.1	0.1
OEU54415.1	hypothetical protein BA871_13455	Desulfuromonadales bacterium C00003096	387.227	0.1	0.1	0.1	0.1
OEU54620.1	adenylylsulfate reductase subunit beta	Desulfobacterales bacterium C00003106	4268.4	0.1	0.1	0.1	0.1
OEU54621.1	adenylylsulfate reductase subunit alpha	Desulfobacterales bacterium C00003106	2712.5	284.659	1556.62	0.1	0.1
OEU54623.1	heterodisulfide reductase subunit A	Desulfobacterales bacterium C00003106	881.418	0.1	0.1	0.1	0.1
OEU54762.1	alkyl hydroperoxide reductase	Desulfobacterales bacterium C00003106	474.323	0.1	0.1	0.1	0.1
OEU54849.1	peptidoglycan-associated lipoprotein	Desulfobacterales bacterium C00003106	482.924	0.1	0.1	0.1	0.1
OEU55161.1	phosphoenolpyruvate synthase	Desulfobacterales bacterium C00003106	36.0224	0.1	0.1	0.1	0.1
OEU55225.1	hypothetical protein BA868_04060	Desulfobacterales bacterium C00003106	2985.78	0.1	0.1	0.1	0.1
OEU55281.1	chaperonin GroL	Desulfuromonadales bacterium C00003096	171.706	338.415	0.1	0.1	0.1
OEU55533.1	phosphoribosylpyrophosphate synthetase	Desulfobacterales bacterium C00003106	94.3624	0.1	0.1	0.1	0.1
OEU55536.1	manganese-dependent inorganic pyrophosphatase	Desulfobacterales bacterium C00003106	915.377	0.1	0.1	0.1	0.1
OEU55643.1	50S ribosomal protein L7/L12	Desulfobulbaceae bacterium S3730MH12	353.155	0.1	0.1	0.1	0.1
OEU55648.1	translation elongation factor Tu	Desulfobulbaceae bacterium S3730MH12	74.3567	0.1	0.1	0.1	0.1
OEU55652.1	adenylylsulfate reductase subunit alpha	Desulfobulbaceae bacterium S3730MH12	297.851	106.073	876.275	780.245	0.1
OEU55930.1	IMP cyclohydrolase	Desulfobacterales bacterium C00003106	102.697	0.1	0.1	0.1	0.1
OEU56344.1	hypothetical protein BA868_04760	Desulfobacterales bacterium C00003106	358.271	0.1	0.1	0.1	0.1
OEU56417.1	dinitrogenase iron-molybdenum cofactor biosynthesis protein	Desulfobacterales bacterium C00003106	370.959	0.1	0.1	0.1	0.1
OEU56550.1	30S ribosomal protein S5	Desulfobacterales bacterium C00003106	526.436	0.1	0.1	0.1	0.1
OEU56581.1	adenylate kinase	Desulfobacterales bacterium C00003106	639.489	0.1	0.1	0.1	0.1
OEU56743.1	translation elongation factor Tu	Desulfobulbaceae bacterium S3730MH12	74.5448	0.1	0.1	0.1	0.1
OEU56747.1	DNA-directed RNA polymerase subunit beta'	Desulfobulbaceae bacterium S3730MH12	53.1326	0.1	0.1	0.1	0.1
OEU56798.1	ATP synthase F1 subunit delta	Desulfobacterales bacterium C00003106	389.254	0.1	0.1	0.1	0.1
OEU56799.1	F0F1 ATP synthase subunit alpha	Desulfobacterales bacterium C00003106	2823.9	1005.75	1690.21	0.1	0.1
OEU56801.1	F0F1 ATP synthase subunit beta	Desulfobacterales bacterium C00003106	2991.02	1061.39	4410.81	0.1	0.1
OEU56919.1	sulfite reductase, dissimilatory-type subunit alpha	Desulfobacterales bacterium C00003106	3349.71	418.163	1681.12	0.1	0.1
OEU57437.1	manganese-dependent inorganic pyrophosphatase	Desulfobacterales bacterium C00003104	915.377	0.1	0.1	0.1	0.1
OEU57440.1	phosphoribosylpyrophosphate synthetase	Desulfobacterales bacterium C00003104	94.3624	0.1	0.1	0.1	0.1
OEU57493.1	proteasome endopeptidase complex, archaeal, alpha subunit	Desulfuromonadales bacterium C00003096	113.662	0.1	0.1	0.1	0.1
OEU57565.1	HflK protein	Desulfobacterales bacterium C00003104	205.813	0.1	0.1	0.1	0.1
OEU57695.1	IMP cyclohydrolase	Desulfobacterales bacterium C00003104	102.697	0.1	0.1	0.1	0.1
OEU57767.1	ATP-dependent chaperone ClpB	Desulfobacterales bacterium C00003104	51.2544	0.1	0.1	0.1	0.1
OEU58109.1	hypothetical protein BAW33_10040	Desulfobacterales bacterium C00003104	248.69	0.1	0.1	0.1	0.1
OEU58110.1	hypothetical protein BAW33_10045	Desulfobacterales bacterium C00003104	226.4	0.1	0.1	0.1	0.1
OEU58114.1	hypothetical protein BAW33_10070	Desulfobacterales bacterium C00003104	229.936	0.1	0.1	0.1	0.1
OEU58427.1	adenylate kinase	Desulfobacterales bacterium C00003104	262.777	0.1	0.1	0.1	0.1
OEU58546.1	hypothetical protein BAW33_02310	Desulfobacterales bacterium C00003104	229.936	0.1	0.1	0.1	0.1
OEU58665.1	hypothetical protein BAW33_08895, partial	Desulfobacterales bacterium C00003104	3267.91	0.1	0.1	0.1	0.1
OEU59081.1	hypothetical protein BAW33_07185	Desulfobacterales bacterium C00003104	314.31	0.1	0.1	0.1	0.1
OEU59163.1	fructose-bisphosphate aldolase	Desulfobacterales bacterium C00003104	110.672	0.1	0.1	0.1	0.1
OEU59282.1	DNA-directed RNA polymerase subunit beta'	Desulfobacterales bacterium C00003104	52.3176	78.1198	0.1	0.1	0.1
OEU59284.1	50S ribosomal protein L7/L12	Desulfobacterales bacterium C00003104	347.595	0.1	0.1	0.1	0.1
OEU59395.1	phosphoenolpyruvate synthase	Desulfobacterales bacterium C00003104	36.0224	0.1	0.1	0.1	0.1
OEU59458.1	sulfite reductase, dissimilatory-type beta subunit, partial	Desulfobacterales bacterium C00003104	1571.69	0.1	1578.87	0.1	0.1
OEU59632.1	heterodisulfide reductase subunit A	Desulfobacterales bacterium C00003104	881.418	0.1	0.1	0.1	0.1
OEU59659.1	adenylylsulfate reductase subunit alpha, partial	Desulfobacterales bacterium C00003104	2466.13	417.208	0.1	0.1	0.1
OEU59660.1	adenylylsulfate reductase subunit beta	Desulfobacterales bacterium C00003104	4268.4	0.1	0.1	0.1	0.1
OEU59681.1	adenylylsulfate reductase subunit beta	Desulfobacterales bacterium C00003104	4268.4	0.1	0.1	0.1	0.1
OEU59682.1	adenylylsulfate reductase subunit alpha, partial	Desulfobacterales bacterium C00003104	2466.13	417.208	0.1	0.1	0.1
OEU59715.1	manganese-dependent inorganic pyrophosphatase	Desulfobacterales bacterium PC51MH44	658.295	2543.58	4979.64	0.1	0.1
OEU59754.1	nitrogen fixation protein NifHD	Desulfobacterales bacterium C00003104	1945.6	0.1	0.1	0.1	0.1
OEU59899.1	menaquinol oxidoreductase	Desulfobacterales bacterium C00003104	132.635	0.1	0.1	0.1	0.1
OEU59960.1	F0F1 ATP synthase subunit beta	Desulfobacterales bacterium C00003104	2991.02	1061.39	4410.81	0.1	0.1
OEU59962.1	F0F1 ATP synthase subunit alpha	Desulfobacterales bacterium C00003104	2823.9	1005.75	1690.21	0.1	0.1
OEU59963.1	ATP synthase F1 subunit delta	Desulfobacterales bacterium C00003104	389.254	0.1	0.1	0.1	0.1
OEU59983.1	30S ribosomal protein S5	Desulfobacterales bacterium C00003104	526.436	0.1	0.1	0.1	0.1
OEU60047.1	sulfite reductase	Desulfobacterales bacterium C00003104	883.062	1356.95	3397.47	0.1	0.1
OEU60064.1	dinitrogenase iron-molybdenum cofactor biosynthesis protein	Desulfobacterales bacterium C00003104	370.959	0.1	0.1	0.1	0.1
OEU60161.1	peptidoglycan-associated lipoprotein	Desulfobacterales bacterium C00003104	482.924	0.1	0.1	0.1	0.1
OEU60192.1	hypothetical protein BAW33_03630	Desulfobacterales bacterium C00003104	358.271	0.1	0.1	0.1	0.1
OEU60325.1	4-hydroxy-tetrahydrodipicolinate synthase	Desulfobacterales bacterium C00003104	347.245	0.1	0.1	0.1	0.1
OEU60435.1	bifunctional 5,10-methylene-tetrahydrofolate dehydrogenase/5,10-methylene-tetrahydrofolate cyclohydrolase	Desulfobacterales bacterium C00003104	786.237	1000.18	0.1	0.1	0.1
OEU60544.1	sulfate adenylyltransferase	Desulfobacterales bacterium C00003104	2146.58	0.1	0.1	0.1	0.1
OEU62022.1	F0F1 ATP synthase subunit alpha	Desulfobacterales bacterium S5133MH16	358.412	0.1	470.979	0.1	0.1
OEU62023.1	ATP synthase F1 subunit gamma	Desulfobacterales bacterium S5133MH16	149.165	0.1	0.1	0.1	0.1
OEU62587.1	DNA-directed RNA polymerase subunit beta', partial	Desulfuromonadales bacterium C00003094	53.41	79.7495	0.1	0.1	0.1
OEU64036.1	molecular chaperone DnaK	Desulfobacterales bacterium S5133MH16	45.884	0.1	0.1	0.1	0.1
OEU65369.1	DNA-directed RNA polymerase subunit beta'	Desulfobacterales bacterium PC51MH44	48.9227	73.0549	0.1	0.1	0.1
OEU66584.1	DNA-directed RNA polymerase subunit beta'	Desulfobacterales bacterium S5133MH16	48.8893	0.1	0.1	0.1	0.1
OEU67556.1	F0F1 ATP synthase subunit beta	Desulfobacterales bacterium PC51MH44	1361.58	3144.35	6672.73	740.575	629.328
OEU69054.1	F0F1 ATP synthase subunit beta	Desulfuromonadales bacterium C00003093	125.8	228.389	0.1	0.1	0.1
OEU69286.1	adenylylsulfate reductase subunit alpha, partial	Desulfobacterales bacterium S5133MH16	453.223	1861.65	2877.18	0.1	0.1
OEU71926.1	chaperonin GroL, partial	Desulfuromonadales bacterium C00003107	133.499	571.429	0.1	1353.95	0.1
OEU72521.1	chaperonin GroL	Desulfuromonadales bacterium C00003093	169.509	395.586	0.1	1091.58	0.1
OEU73167.1	DNA-directed RNA polymerase subunit beta'	Desulfuromonadales bacterium C00003068	51.5643	76.9959	0.1	0.1	0.1
OEU73169.1	50S ribosomal protein L7/L12	Desulfuromonadales bacterium C00003068	353.155	0.1	0.1	0.1	0.1
OEU75887.1	DNA-directed RNA polymerase subunit beta'	Desulfuromonadales bacterium C00003107	51.4532	76.8301	0.1	0.1	0.1
OEU75951.1	30S ribosomal protein S8	Desulfuromonadales bacterium C00003107	339.575	0.1	0.1	0.1	0.1
OEU76992.1	50S ribosomal protein L7/L12	Desulfobacterales bacterium C00003060	350.353	0.1	0.1	0.1	0.1
OEU76994.1	DNA-directed RNA polymerase subunit beta'	Desulfobacterales bacterium C00003060	48.1336	71.8776	0.1	0.1	0.1
OEU78482.1	DNA-directed RNA polymerase subunit beta'	Desulfobacterales bacterium S5133MH4	48.1336	71.8776	0.1	0.1	0.1
OEU78484.1	50S ribosomal protein L7/L12	Desulfobacterales bacterium S5133MH4	350.353	0.1	0.1	0.1	0.1
OEU79158.1	hypothetical protein BA872_01360	Desulfobacterales bacterium C00003060	2249.55	0.1	0.1	0.1	0.1
OEU80039.1	sulfate adenylyltransferase	Desulfobacterales bacterium S5133MH4	568.904	0.1	0.1	0.1	0.1
OEU80401.1	adenylylsulfate reductase subunit alpha	Desulfobulbaceae bacterium C00003063	816.369	14285.9	4696.16	0.1	28.6982
OEU80418.1	sulfite reductase, dissimilatory-type beta subunit	Desulfobacterales bacterium C00003060	407.356	0.1	0.1	0.1	0.1
OEU80419.1	sulfite reductase, dissimilatory-type subunit alpha	Desulfobacterales bacterium C00003060	469.413	161.968	405.424	0.1	0.1
OEU81098.1	heterodisulfide reductase subunit A	Desulfobacterales bacterium C00003060	189.647	0.1	0.1	0.1	0.1
OEU81101.1	adenylylsulfate reductase subunit alpha	Desulfobacterales bacterium C00003060	461.969	0.1	182.427	0.1	0.1
OEU81994.1	hypothetical protein BA865_10435	Desulfobacterales bacterium S5133MH4	2249.55	0.1	0.1	0.1	0.1
OEU82382.1	F0F1 ATP synthase subunit alpha	Desulfobacterales bacterium S5133MH4	509.041	0.1	353.247	0.1	0.1
OEU82432.1	adenylylsulfate reductase subunit alpha	Desulfobulbaceae bacterium C00003063	297.851	106.073	876.275	780.245	0.1
OEU82436.1	translation elongation factor Tu	Desulfobulbaceae bacterium C00003063	74.3567	0.1	0.1	0.1	0.1
OEU82441.1	50S ribosomal protein L7/L12	Desulfobulbaceae bacterium C00003063	353.155	0.1	0.1	0.1	0.1
OEU83156.1	DNA-directed RNA polymerase subunit beta', partial	Desulfobulbaceae bacterium C00003063	67.3147	0.1	0.1	0.1	0.1
OEU83160.1	translation elongation factor Tu	Desulfobulbaceae bacterium C00003063	74.5448	0.1	0.1	0.1	0.1
OEU84796.1	50S ribosomal protein L7/L12	Desulfobacterales bacterium S5133MH4	353.155	0.1	0.1	0.1	0.1
OEU45897.1	adenylylsulfate reductase subunit beta	Desulfobacterales bacterium S7086C20	147.593	2535.46	831.586	2444.26	0.1
OEU47023.1	manganese-dependent inorganic pyrophosphatase	Desulfobacterales bacterium S3730MH5	141.178	0.1	0.1	0.1	0.1
OEU47529.1	glutamate synthase	Desulfobacterales bacterium S3730MH5	81.043	0.1	0.1	0.1	0.1
OEU47832.1	ABC transporter substrate-binding protein	Desulfobulbaceae bacterium S5133MH15	73.4367	123.956	0.1	0.1	0.1
OEU47872.1	F0F1 ATP synthase subunit alpha	Desulfobacterales bacterium S3730MH5	83.6091	0.1	235.515	0.1	0.1
OEU48476.1	CO dehydrogenase/CO-methylating acetyl-CoA synthase complex subunit beta, partial	Desulfobulbaceae bacterium S5133MH15	111.389	0.1	0.1	0.1	0.1
OEU48614.1	acetate--CoA ligase	Desulfobulbaceae bacterium S5133MH15	62.288	107.749	0.1	0.1	0.1
OEU49856.1	transcription termination factor Rho	Desulfobulbaceae bacterium S5133MH15	101.486	0.1	0.1	0.1	0.1
OEU51268.1	heterodisulfide reductase subunit A	Desulfobacterales bacterium S3730MH5	99.1048	0.1	0.1	0.1	0.1
OEU51280.1	chaperonin GroL	Desulfobulbaceae bacterium S5133MH15	76.2185	0.1	0.1	0.1	0.1
OEU51788.1	Vi polysaccharide biosynthesis protein VipB/TviC	Desulfobacterales bacterium C00003106	132.33	0.1	0.1	0.1	0.1
OEU52423.1	nitrogen fixation protein	Desulfobacterales bacterium C00003106	506.418	0.1	0.1	0.1	0.1
OEU52425.1	nitrogenase iron protein	Desulfobacterales bacterium C00003106	154.055	0.1	0.1	0.1	0.1
OEU53171.1	ribosome recycling factor	Desulfobacterales bacterium C00003106	228.144	0.1	0.1	0.1	0.1
OEU53229.1	sulfate adenylyltransferase	Desulfobacterales bacterium S3730MH5	140.085	0.1	0.1	0.1	0.1
OEU53695.1	hypothetical protein BA868_04705	Desulfobacterales bacterium C00003106	411.063	0.1	0.1	0.1	0.1
OEU54236.1	transcription termination factor Rho	Desulfobulbaceae bacterium S3730MH12	101.486	0.1	0.1	0.1	0.1
OEU54622.1	heterodisulfide reductase subunit A	Desulfobacterales bacterium C00003106	198.16	0.1	0.1	0.1	0.1
OEU54624.1	hypothetical protein BA868_04190	Desulfobacterales bacterium C00003106	110.226	0.1	0.1	0.1	0.1
OEU55066.1	ABC transporter substrate-binding protein	Desulfobulbaceae bacterium S3730MH12	73.4367	123.956	0.1	0.1	0.1
OEU55153.1	glutamine synthetase	Desulfobacterales bacterium C00003106	95.5191	0.1	0.1	0.1	0.1
OEU56119.1	hypothetical protein BA868_08390, partial	Desulfobacterales bacterium C00003106	95.232	0.1	0.1	0.1	0.1
OEU56396.1	CO dehydrogenase/CO-methylating acetyl-CoA synthase complex subunit beta	Desulfobulbaceae bacterium S3730MH12	57.3056	0.1	0.1	0.1	0.1
OEU56397.1	carbon-monoxide dehydrogenase catalytic subunit	Desulfobulbaceae bacterium S3730MH12	62.4721	375.691	0.1	0.1	0.1
OEU56800.1	ATP synthase F1 subunit gamma	Desulfobacterales bacterium C00003106	141.652	0.1	0.1	0.1	0.1
OEU58396.1	acetate--CoA ligase	Desulfobulbaceae bacterium S3730MH12	62.288	107.749	0.1	0.1	0.1
OEU59083.1	hypothetical protein BAW33_07200	Desulfobacterales bacterium C00003104	411.063	0.1	0.1	0.1	0.1
OEU59116.1	ribosome recycling factor	Desulfobacterales bacterium C00003104	228.144	0.1	0.1	0.1	0.1
OEU59192.1	hypothetical protein BAW33_09910	Desulfobacterales bacterium C00003104	252.729	0.1	0.1	0.1	0.1
OEU59372.1	glutamate synthase	Desulfobacterales bacterium C00003104	81.043	0.1	0.1	0.1	0.1
OEU59631.1	hypothetical protein BAW33_09600	Desulfobacterales bacterium C00003104	110.226	0.1	0.1	0.1	0.1
OEU59633.1	heterodisulfide reductase subunit A	Desulfobacterales bacterium C00003104	198.16	0.1	0.1	0.1	0.1
OEU59753.1	nitrogen fixation protein	Desulfobacterales bacterium C00003104	506.418	0.1	0.1	0.1	0.1
OEU59755.1	nitrogenase iron protein	Desulfobacterales bacterium C00003104	154.055	0.1	0.1	0.1	0.1
OEU59961.1	ATP synthase F1 subunit gamma	Desulfobacterales bacterium C00003104	141.652	0.1	0.1	0.1	0.1
OEU60258.1	Vi polysaccharide biosynthesis protein VipB/TviC	Desulfobacterales bacterium C00003104	132.33	0.1	0.1	0.1	0.1
OEU73163.1	translation elongation factor Tu	Desulfuromonadales bacterium C00003068	106.609	179.957	0.1	0.1	0.1
OEU76942.1	translation elongation factor Tu	Desulfuromonadales bacterium C00003093	106.341	0.1	0.1	0.1	0.1
OEU78852.1	manganese-dependent inorganic pyrophosphatase	Desulfobacterales bacterium S5133MH4	141.178	0.1	0.1	0.1	0.1
OEU79044.1	adenylylsulfate reductase subunit beta	Desulfobacterales bacterium S5133MH4	293.087	0.1	0.1	0.1	0.1
OEU79157.1	sulfate adenylyltransferase	Desulfobacterales bacterium C00003060	140.085	0.1	0.1	0.1	0.1
OEU80885.1	ABC transporter substrate-binding protein	Desulfobulbaceae bacterium C00003063	73.4367	123.956	0.1	0.1	0.1
OEU81099.1	heterodisulfide reductase subunit A	Desulfobacterales bacterium C00003060	99.1048	0.1	0.1	0.1	0.1
OEU81454.1	manganese-dependent inorganic pyrophosphatase	Desulfobacterales bacterium C00003060	141.178	0.1	0.1	0.1	0.1
OEU81993.1	sulfate adenylyltransferase	Desulfobacterales bacterium S5133MH4	140.085	0.1	0.1	0.1	0.1
OEU82300.1	glutamate synthase, partial	Desulfobulbaceae bacterium C00003063	106.073	0.1	0.1	0.1	0.1
OEU82686.1	transcription termination factor Rho	Desulfobulbaceae bacterium C00003063	101.486	0.1	0.1	0.1	0.1
OEU83239.1	CO dehydrogenase/CO-methylating acetyl-CoA synthase complex subunit beta, partial	Desulfobulbaceae bacterium C00003063	118.25	0.1	0.1	0.1	0.1
OEU84787.1	glutamate synthase	Desulfobacterales bacterium S5133MH4	81.043	0.1	0.1	0.1	0.1
OEU46022.1	bifunctional 5,10-methylene-tetrahydrofolate dehydrogenase/5,10-methylene-tetrahydrofolate cyclohydrolase	Desulfobacterales bacterium S7086C20	0.1	1723.43	0.1	0.1	0.1
OEU47060.1	F0F1 ATP synthase subunit beta	Desulfobacterales bacterium S3730MH5	0.1	530.899	0.1	0.1	0.1
OEU47500.1	amino acid ABC transporter substrate-binding protein	Desulfobulbaceae bacterium S5133MH15	0.1	3081.48	0.1	0.1	0.1
OEU49202.1	bifunctional 5,10-methylene-tetrahydrofolate dehydrogenase/5,10-methylene-tetrahydrofolate cyclohydrolase	Desulfobacterales bacterium S3730MH5	0.1	1741.13	0.1	0.1	0.1
OEU49607.1	branched chain amino acid ABC transporter substrate-binding protein	Desulfobulbaceae bacterium S5133MH15	0.1	196.855	0.1	0.1	0.1
OEU57282.1	branched chain amino acid ABC transporter substrate-binding protein	Desulfobulbaceae bacterium S3730MH12	0.1	196.855	0.1	0.1	0.1
OEU58789.1	amino acid ABC transporter substrate-binding protein	Desulfobulbaceae bacterium S3730MH12	0.1	3081.48	0.1	0.1	0.1
OEU59319.1	phosphopyruvate hydratase	Desulfuromonadales bacterium C00003094	0.1	175.568	986.81	0.1	0.1
OEU62024.1	F0F1 ATP synthase subunit beta, partial	Desulfobacterales bacterium S5133MH16	0.1	727.726	0.1	1161.26	0.1
OEU63573.1	phosphopyruvate hydratase	Desulfobacterales bacterium S5133MH16	0.1	173.073	0.1	0.1	0.1
OEU65593.1	sulfite reductase	Desulfobacterales bacterium S5133MH16	0.1	11098.5	3397.47	0.1	0.1
OEU65824.1	branched-chain amino acid ABC transporter substrate-binding protein	Desulfobacterales bacterium S5133MH16	0.1	1163.91	0.1	1344.37	0.1
OEU69287.1	adenylylsulfate reductase subunit beta	Desulfobacterales bacterium S5133MH16	0.1	2517.86	825.812	2427.29	0.1
OEU76829.1	sulfite reductase	Desulfuromonadales bacterium C00003093	0.1	7967.75	6996.65	0.1	0.1
OEU80107.1	bifunctional 5,10-methylene-tetrahydrofolate dehydrogenase/5,10-methylene-tetrahydrofolate cyclohydrolase	Desulfobacterales bacterium C00003060	0.1	1741.13	0.1	0.1	0.1
OEU81320.1	amino acid ABC transporter substrate-binding protein, partial	Desulfobulbaceae bacterium C00003063	0.1	1839.1	0.1	0.1	0.1
OEU82384.1	F0F1 ATP synthase subunit beta	Desulfobacterales bacterium S5133MH4	0.1	530.899	0.1	0.1	0.1
OEU82798.1	branched chain amino acid ABC transporter substrate-binding protein	Desulfobulbaceae bacterium C00003063	0.1	196.855	0.1	0.1	0.1
OEU44345.1	chaperonin GroL	Desulfobacterales bacterium S7086C20	0.1	1826.79	0.1	88.1442	0.1
OEU44779.1	rubrerythrin	Desulfobacterales bacterium S7086C20	0.1	373.033	0.1	4881.92	0.1
OEU45073.1	hypothetical protein BBJ60_11485	Desulfobacterales bacterium S7086C20	0.1	203.599	0.1	0.1	0.1
OEU47255.1	bifunctional 5,10-methylene-tetrahydrofolate dehydrogenase/5,10-methylene-tetrahydrofolate cyclohydrolase	Desulfobulbaceae bacterium S5133MH15	0.1	1291.28	0.1	0.1	0.1
OEU47627.1	sulfite reductase, partial	Desulfobulbaceae bacterium S5133MH15	0.1	1716.61	4297.99	0.1	0.1
OEU53940.1	rubrerythrin	Desulfobacterales bacterium C00003106	0.1	374.995	0.1	6543.46	0.1
OEU55953.1	bifunctional 5,10-methylene-tetrahydrofolate dehydrogenase/5,10-methylene-tetrahydrofolate cyclohydrolase	Desulfobulbaceae bacterium S3730MH12	0.1	1291.28	0.1	0.1	0.1
OEU58150.1	sulfite reductase	Desulfobulbaceae bacterium S3730MH12	0.1	1356.95	3397.47	0.1	0.1
OEU59920.1	rubrerythrin, partial	Desulfobacterales bacterium C00003104	0.1	437.1	0.1	7627.34	0.1
OEU64658.1	rubrerythrin	Desulfobacterales bacterium PC51MH44	0.1	374.995	0.1	6543.46	0.1
OEU74208.1	F0F1 ATP synthase subunit beta	Desulfuromonadales bacterium C00003068	0.1	228.389	0.1	0.1	0.1
OEU75197.1	isocitrate dehydrogenase, NADP-dependent	Desulfuromonadales bacterium C00003093	0.1	96.2023	0.1	0.1	0.1
OEU79639.1	sulfite reductase	Desulfobacterales bacterium C00003060	0.1	1356.95	3397.47	0.1	0.1
OEU80248.1	sulfite reductase	Desulfobulbaceae bacterium C00003063	0.1	1356.95	3397.47	0.1	0.1
OEU82902.1	bifunctional 5,10-methylene-tetrahydrofolate dehydrogenase/5,10-methylene-tetrahydrofolate cyclohydrolase	Desulfobulbaceae bacterium C00003063	0.1	1291.28	0.1	0.1	0.1
OEU83609.1	sulfite reductase	Desulfobacterales bacterium S5133MH4	0.1	1356.95	3397.47	0.1	0.1
OEU44898.1	sulfite reductase, dissimilatory-type beta subunit	Desulfobacterales bacterium S7086C20	0.1	0.1	531.776	0.1	0.1
OEU47873.1	ATP synthase F1 subunit gamma	Desulfobacterales bacterium S3730MH5	0.1	0.1	1368.36	0.1	0.1
OEU48782.1	formylmethanofuran dehydrogenase subunit C, partial	Desulfuromonadales bacterium C00003096	0.1	0.1	3728.18	0.1	0.1
OEU53974.1	phage shock protein A	Desulfobacterales bacterium C00003106	0.1	0.1	1754.29	0.1	0.1
OEU65153.1	formate--tetrahydrofolate ligase	Desulfobacterales bacterium S5133MH16	0.1	0.1	1555.39	0.1	0.1
OEU67554.1	F0F1 ATP synthase subunit alpha	Desulfobacterales bacterium PC51MH44	0.1	0.1	1219.33	0.1	0.1
OEU49030.1	hypothetical protein BA866_02980	Desulfobulbaceae bacterium S5133MH15	0.1	0.1	301.341	0.1	0.1
OEU52472.1	sirohydrochlorin cobaltochelatase	Desulfuromonadales bacterium C00003096	0.1	0.1	894.108	0.1	0.1
OEU55679.1	hypothetical protein BA862_12965	Desulfobulbaceae bacterium S3730MH12	0.1	0.1	301.341	0.1	0.1
OEU56213.1	formate dehydrogenase	Desulfobacterales bacterium C00003106	0.1	0.1	622.614	0.1	0.1
OEU59239.1	aminotransferase	Desulfuromonadales bacterium C00003094	0.1	0.1	313.796	0.1	0.1
OEU75416.1	aminotransferase, partial	Desulfuromonadales bacterium C00003107	0.1	0.1	349.784	0.1	0.1
OEU78538.1	hypothetical protein BA873_06965	Desulfobulbaceae bacterium C00003063	0.1	0.1	301.341	0.1	0.1
OEU44283.1	hypothetical protein BBJ60_03130	Desulfobacterales bacterium S7086C20	0.1	0.1	0.1	169.754	0.1
OEU44793.1	C4-dicarboxylate ABC transporter permease	Desulfobacterales bacterium S7086C20	0.1	0.1	0.1	280.267	714.808
OEU45100.1	CDP-diacylglycerol--glycerol-3-phosphate 3-phosphatidyltransferase	Desulfobacterales bacterium S7086C20	0.1	0.1	0.1	256.843	0.1
OEU45680.1	permease	Desulfobacterales bacterium S7086C20	0.1	0.1	0.1	298.901	1013.96
OEU45883.1	carbamoyl phosphate synthase large subunit	Desulfobacterales bacterium S7086C20	0.1	0.1	0.1	67.721	0.1
OEU45950.1	preprotein translocase subunit TatA	Desulfobacterales bacterium S7086C20	0.1	0.1	0.1	1758.43	5966.2
OEU46435.1	ABC transporter permease	Desulfobulbaceae bacterium S5133MH15	0.1	0.1	0.1	158.147	0.1
OEU47139.1	ATP-dependent DNA ligase	Desulfobulbaceae bacterium S5133MH15	0.1	0.1	0.1	186.008	0.1
OEU47721.1	glycosyl transferase	Desulfobacterales bacterium S3730MH5	0.1	0.1	0.1	78.0903	0.1
OEU48036.1	C4-dicarboxylate ABC transporter	Desulfobulbaceae bacterium S5133MH15	0.1	0.1	0.1	262.111	889.132
OEU48316.1	Na(+)/H(+) antiporter subunit D	Desulfobulbaceae bacterium S5133MH15	0.1	0.1	0.1	81.3576	0.1
OEU48464.1	cation:proton antiporter	Desulfobulbaceae bacterium S5133MH15	0.1	0.1	0.1	98.9072	0.1
OEU49043.1	hypothetical protein BA866_11035	Desulfobulbaceae bacterium S5133MH15	0.1	0.1	0.1	241.273	818.425
OEU49214.1	hypothetical protein BA861_04905	Desulfobacterales bacterium S3730MH5	0.1	0.1	0.1	167.414	0.1
OEU49476.1	carbamoyl phosphate synthase large subunit	Desulfobulbaceae bacterium S5133MH15	0.1	0.1	0.1	68.1004	0.1
OEU50258.1	hypothetical protein BA866_10535	Desulfobulbaceae bacterium S5133MH15	0.1	0.1	0.1	95.2249	0.1
OEU50641.1	hypothetical protein BA861_04005	Desulfobacterales bacterium S3730MH5	0.1	0.1	0.1	104.434	0.1
OEU51972.1	preprotein translocase subunit TatA	Desulfobacterales bacterium S3730MH5	0.1	0.1	0.1	1866.63	6333.35
OEU52536.1	carbamoyl phosphate synthase large subunit	Desulfobacterales bacterium C00003106	0.1	0.1	0.1	67.4704	0.1
OEU52888.1	hypothetical protein BA871_14005	Desulfuromonadales bacterium C00003096	0.1	0.1	0.1	192.649	0.1
OEU53623.1	carbamoyl phosphate synthase large subunit	Desulfobacterales bacterium S3730MH5	0.1	0.1	0.1	67.6582	0.1
OEU54069.1	ABC transporter permease	Desulfobulbaceae bacterium S3730MH12	0.1	0.1	0.1	158.147	0.1
OEU54270.1	2-oxoglutarate dehydrogenase E1 component	Desulfuromonadales bacterium C00003096	0.1	0.1	0.1	53.5146	0.1
OEU55289.1	ATP-dependent DNA ligase	Desulfobulbaceae bacterium S3730MH12	0.1	0.1	0.1	186.008	0.1
OEU56626.1	hypothetical protein BA862_13545	Desulfobulbaceae bacterium S3730MH12	0.1	0.1	0.1	798.269	2708.34
OEU57262.1	carbamoyl phosphate synthase large subunit	Desulfobulbaceae bacterium S3730MH12	0.1	0.1	0.1	68.1004	0.1
OEU57938.1	carbamoyl phosphate synthase large subunit	Desulfuromonadales bacterium C00003096	0.1	0.1	0.1	67.1598	0.1
OEU58122.1	C4-dicarboxylate ABC transporter	Desulfobulbaceae bacterium S3730MH12	0.1	0.1	0.1	262.111	889.132
OEU58173.1	peptide ABC transporter permease	Desulfobulbaceae bacterium S3730MH12	0.1	0.1	0.1	30.5125	0.1
OEU58311.1	cation:proton antiporter	Desulfobulbaceae bacterium S3730MH12	0.1	0.1	0.1	98.9072	0.1
OEU58612.1	Na(+)/H(+) antiporter subunit D	Desulfobulbaceae bacterium S3730MH12	0.1	0.1	0.1	81.3576	0.1
OEU59109.1	hypothetical protein BA862_01335, partial	Desulfobulbaceae bacterium S3730MH12	0.1	0.1	0.1	121.697	0.1
OEU59189.1	hypothetical protein BA870_02955	Desulfuromonadales bacterium C00003094	0.1	0.1	0.1	599.211	0.1
OEU59857.1	hypothetical protein BAW33_00775	Desulfobacterales bacterium C00003104	0.1	0.1	0.1	905.49	3072.15
OEU59863.1	hypothetical protein BAW33_00805	Desulfobacterales bacterium C00003104	0.1	0.1	0.1	905.49	3072.15
OEU60459.1	hypothetical protein BBJ57_04650	Desulfobacterales bacterium PC51MH44	0.1	0.1	0.1	97.5179	0.1
OEU60876.1	hypothetical protein BAW33_06375	Desulfobacterales bacterium C00003104	0.1	0.1	0.1	265.262	0.1
OEU62272.1	hypothetical protein BA867_02440	Desulfobacterales bacterium S5133MH16	0.1	0.1	0.1	1394.63	4731.82
OEU62348.1	hypothetical protein BA870_01885	Desulfuromonadales bacterium C00003094	0.1	0.1	0.1	137.159	0.1
OEU62355.1	carbamoyl phosphate synthase large subunit	Desulfuromonadales bacterium C00003094	0.1	0.1	0.1	67.721	0.1
OEU62369.1	preprotein translocase subunit TatA, partial	Desulfobacterales bacterium PC51MH44	0.1	0.1	0.1	2476.12	8401.39
OEU63124.1	hypothetical protein BA870_05370	Desulfuromonadales bacterium C00003094	0.1	0.1	0.1	351.738	0.1
OEU63483.1	hypothetical protein BA867_12305	Desulfobacterales bacterium S5133MH16	0.1	0.1	0.1	323.605	0.1
OEU64062.1	ABC transporter permease	Desulfobacterales bacterium S5133MH16	0.1	0.1	0.1	114.526	0.1
OEU66013.1	preprotein translocase subunit TatA	Desulfobacterales bacterium S5133MH16	0.1	0.1	0.1	2022.18	6861.13
OEU66393.1	hypothetical protein BA867_01250	Desulfobacterales bacterium S5133MH16	0.1	0.1	0.1	382.801	1298.64
OEU66428.1	CDP-diacylglycerol--glycerol-3-phosphate 3-phosphatidyltransferase	Desulfobacterales bacterium S5133MH16	0.1	0.1	0.1	266.719	0.1
OEU67000.1	preprotein translocase subunit TatA	Desulfobacterales bacterium PC51MH44	0.1	0.1	0.1	2022.18	6861.13
OEU67209.1	CDP-diacylglycerol--glycerol-3-phosphate 3-phosphatidyltransferase	Desulfobacterales bacterium PC51MH44	0.1	0.1	0.1	258.209	0.1
OEU72145.1	hypothetical protein BA874_07970	Desulfuromonadales bacterium C00003068	0.1	0.1	0.1	123.241	0.1
OEU72197.1	carbamoyl phosphate synthase large subunit	Desulfuromonadales bacterium C00003093	0.1	0.1	0.1	67.1598	0.1
OEU72531.1	hypothetical protein BA864_14650	Desulfuromonadales bacterium C00003093	0.1	0.1	0.1	94.1184	0.1
OEU72852.1	hypothetical protein BA869_11885	Desulfuromonadales bacterium C00003107	0.1	0.1	0.1	137.159	0.1
OEU72885.1	mechanosensitive ion channel protein MscS	Desulfuromonadales bacterium C00003093	0.1	0.1	0.1	425.775	1444.45
OEU73042.1	hypothetical protein BA874_01805	Desulfuromonadales bacterium C00003068	0.1	0.1	0.1	96.9343	0.1
OEU73844.1	carbamoyl phosphate synthase large subunit	Desulfuromonadales bacterium C00003068	0.1	0.1	0.1	67.2837	0.1
OEU73898.1	hypothetical protein BA869_10735	Desulfuromonadales bacterium C00003107	0.1	0.1	0.1	217.109	736.436
OEU74613.1	hypothetical protein BA874_10165	Desulfuromonadales bacterium C00003068	0.1	0.1	0.1	321.462	0.1
OEU75548.1	ATPase P	Desulfuromonadales bacterium C00003093	0.1	0.1	0.1	138.252	468.87
OEU76162.1	hypothetical protein BA864_09475	Desulfuromonadales bacterium C00003093	0.1	0.1	0.1	1103.04	3742.44
OEU76342.1	ABC transporter permease	Desulfuromonadales bacterium C00003093	0.1	0.1	0.1	110.364	0.1
OEU76851.1	hypothetical protein BA872_05885	Desulfobacterales bacterium C00003060	0.1	0.1	0.1	104.434	0.1
OEU76960.1	preprotein translocase subunit TatA	Desulfobacterales bacterium C00003060	0.1	0.1	0.1	1866.63	6333.35
OEU76965.1	hypothetical protein BA864_06795	Desulfuromonadales bacterium C00003093	0.1	0.1	0.1	79.7558	0.1
OEU77297.1	glycosyl transferase	Desulfobacterales bacterium C00003060	0.1	0.1	0.1	80.6824	0.1
OEU78057.1	hypothetical protein BA865_00635	Desulfobacterales bacterium S5133MH4	0.1	0.1	0.1	167.414	0.1
OEU78154.1	asparagine synthase (glutamine-hydrolyzing)	Desulfobacterales bacterium C00003060	0.1	0.1	0.1	74.3863	0.1
OEU78402.1	hypothetical protein BA865_02065	Desulfobacterales bacterium S5133MH4	0.1	0.1	0.1	337.085	0.1
OEU78934.1	hypothetical protein BA865_02805, partial	Desulfobacterales bacterium S5133MH4	0.1	0.1	0.1	158.147	0.1
OEU79021.1	ABC transporter permease	Desulfobulbaceae bacterium C00003063	0.1	0.1	0.1	158.147	0.1
OEU79894.1	hypothetical protein BA873_12565, partial	Desulfobulbaceae bacterium C00003063	0.1	0.1	0.1	90.7783	0.1
OEU81052.1	asparagine synthase (glutamine-hydrolyzing)	Desulfobacterales bacterium S5133MH4	0.1	0.1	0.1	74.3863	0.1
OEU81610.1	hypothetical protein BA873_07460	Desulfobulbaceae bacterium C00003063	0.1	0.1	0.1	798.269	2708.34
OEU81999.1	hypothetical protein BA865_01440	Desulfobacterales bacterium S5133MH4	0.1	0.1	0.1	104.434	0.1
OEU82409.1	C4-dicarboxylate ABC transporter	Desulfobulbaceae bacterium C00003063	0.1	0.1	0.1	262.111	889.132
OEU83012.1	hypothetical protein BA865_14430	Desulfobacterales bacterium S5133MH4	0.1	0.1	0.1	1925.89	6534.41
OEU83322.1	hypothetical protein BA873_04200	Desulfobulbaceae bacterium C00003063	0.1	0.1	0.1	167.414	0.1
OEU83426.1	ATP-dependent DNA ligase	Desulfobulbaceae bacterium C00003063	0.1	0.1	0.1	186.008	0.1
OEU83516.1	cation:proton antiporter	Desulfobulbaceae bacterium C00003063	0.1	0.1	0.1	98.9072	0.1
OEU83560.1	peptide ABC transporter permease	Desulfobulbaceae bacterium C00003063	0.1	0.1	0.1	30.5125	0.1
OEU83740.1	hypothetical protein BA873_14130	Desulfobulbaceae bacterium C00003063	0.1	0.1	0.1	96.5492	0.1
OEU83806.1	carbamoyl phosphate synthase large subunit	Desulfobulbaceae bacterium C00003063	0.1	0.1	0.1	68.1004	0.1
OEU84503.1	preprotein translocase subunit TatA	Desulfobacterales bacterium S5133MH4	0.1	0.1	0.1	1866.63	6333.35
OEU84582.1	Na(+)/H(+) antiporter subunit D	Desulfobulbaceae bacterium C00003063	0.1	0.1	0.1	81.3576	0.1
OEU49841.1	glyceraldehyde-3-phosphate dehydrogenase	Desulfobulbaceae bacterium S5133MH15	0.1	0.1	0.1	1494.35	0.1
OEU57183.1	glyceraldehyde-3-phosphate dehydrogenase	Desulfobulbaceae bacterium S3730MH12	0.1	0.1	0.1	1494.35	0.1
OEU62043.1	rubrerythrin	Desulfobacterales bacterium S5133MH16	0.1	0.1	0.1	3254.63	0.1
OEU81002.1	glyceraldehyde-3-phosphate dehydrogenase	Desulfobulbaceae bacterium C00003063	0.1	0.1	0.1	1494.35	0.1
OEU44438.1	malate dehydrogenase	Desulfobacterales bacterium S7086C20	0.1	0.1	0.1	558.405	0.1
OEU45255.1	DNA-directed RNA polymerase subunit beta	Desulfobacterales bacterium S7086C20	0.1	0.1	0.1	255.75	0.1
OEU47578.1	hypothetical protein BA866_08730	Desulfobulbaceae bacterium S5133MH15	0.1	0.1	0.1	456.955	147.897
OEU48215.1	succinate dehydrogenase flavoprotein subunit	Desulfobulbaceae bacterium S5133MH15	0.1	0.1	0.1	816.702	0.1
OEU50472.1	DNA-directed RNA polymerase subunit beta	Desulfobacterales bacterium S3730MH5	0.1	0.1	0.1	252.064	0.1
OEU51460.1	DNA-directed RNA polymerase subunit beta, partial	Desulfobacterales bacterium S3730MH5	0.1	0.1	0.1	337.767	0.1
OEU51514.1	hypothetical protein BA861_07360	Desulfobacterales bacterium S3730MH5	0.1	0.1	0.1	3495.26	1854.67
OEU52451.1	malate dehydrogenase	Desulfobacterales bacterium C00003106	0.1	0.1	0.1	1134.87	0.1
OEU52707.1	DNA-directed RNA polymerase subunit beta	Desulfobacterales bacterium C00003106	0.1	0.1	0.1	256.125	0.1
OEU53954.1	malate dehydrogenase	Desulfuromonadales bacterium C00003096	0.1	0.1	0.1	1102.65	0.1
OEU54448.1	succinate dehydrogenase flavoprotein subunit	Desulfobulbaceae bacterium S3730MH12	0.1	0.1	0.1	816.702	0.1
OEU58084.1	hypothetical protein BA862_05260	Desulfobulbaceae bacterium S3730MH12	0.1	0.1	0.1	456.955	147.897
OEU58640.1	malate dehydrogenase	Desulfobacterales bacterium C00003104	0.1	0.1	0.1	1134.87	0.1
OEU59283.1	DNA-directed RNA polymerase subunit beta	Desulfobacterales bacterium C00003104	0.1	0.1	0.1	256.125	0.1
OEU61609.1	malate dehydrogenase	Desulfuromonadales bacterium C00003094	0.1	0.1	0.1	1102.65	0.1
OEU62466.1	malate dehydrogenase	Desulfobacterales bacterium S5133MH16	0.1	0.1	0.1	1127.55	0.1
OEU66585.1	DNA-directed RNA polymerase subunit beta	Desulfobacterales bacterium S5133MH16	0.1	0.1	0.1	256.125	0.1
OEU72050.1	malate dehydrogenase	Desulfuromonadales bacterium C00003107	0.1	0.1	0.1	1102.65	0.1
OEU73168.1	DNA-directed RNA polymerase subunit beta	Desulfuromonadales bacterium C00003068	0.1	0.1	0.1	255.938	0.1
OEU76993.1	DNA-directed RNA polymerase subunit beta	Desulfobacterales bacterium C00003060	0.1	0.1	0.1	252.064	0.1
OEU78483.1	DNA-directed RNA polymerase subunit beta	Desulfobacterales bacterium S5133MH4	0.1	0.1	0.1	252.064	0.1
OEU79621.1	hypothetical protein BA865_02760	Desulfobacterales bacterium S5133MH4	0.1	0.1	0.1	3495.26	1854.67
OEU81598.1	succinate dehydrogenase flavoprotein subunit	Desulfobulbaceae bacterium C00003063	0.1	0.1	0.1	816.702	0.1
OEU48681.1	permease	Desulfobulbaceae bacterium S5133MH15	0.1	0.1	0.1	0.1	60.2753
OEU50619.1	hypothetical protein BA871_16750	Desulfuromonadales bacterium C00003096	0.1	0.1	0.1	0.1	35.8875
OEU51156.1	RND transporter	Desulfobulbaceae bacterium S5133MH15	0.1	0.1	0.1	0.1	531.051
OEU52184.1	histidine kinase	Desulfuromonadales bacterium C00003096	0.1	0.1	0.1	0.1	3118.19
OEU53515.1	hypothetical protein BA871_04195	Desulfuromonadales bacterium C00003096	0.1	0.1	0.1	0.1	29.2756
OEU54539.1	DNA polymerase III subunit alpha	Desulfobacterales bacterium C00003106	0.1	0.1	0.1	0.1	32.7766
OEU54863.1	permease	Desulfobulbaceae bacterium S3730MH12	0.1	0.1	0.1	0.1	60.2753
OEU57141.1	hypothetical protein BA871_17450	Desulfuromonadales bacterium C00003096	0.1	0.1	0.1	0.1	88.9676
OEU59808.1	DNA polymerase III subunit alpha	Desulfobacterales bacterium C00003104	0.1	0.1	0.1	0.1	32.7766
OEU61748.1	type II secretion system protein GspC	Desulfobacterales bacterium S5133MH16	0.1	0.1	0.1	0.1	67.6146
OEU62677.1	hypothetical protein BBJ57_03080	Desulfobacterales bacterium PC51MH44	0.1	0.1	0.1	0.1	232.772
OEU63442.1	hypothetical protein BBJ57_08970	Desulfobacterales bacterium PC51MH44	0.1	0.1	0.1	0.1	56.4887
OEU63927.1	ATP-dependent DNA helicase RecQ	Desulfobacterales bacterium S5133MH16	0.1	0.1	0.1	0.1	334.495
OEU63988.1	hypothetical protein BA870_02410	Desulfuromonadales bacterium C00003094	0.1	0.1	0.1	0.1	181.305
OEU65745.1	MBL fold metallo-hydrolase	Desulfobacterales bacterium S5133MH16	0.1	0.1	0.1	0.1	71.725
OEU66202.1	hypothetical protein BBJ57_04995	Desulfobacterales bacterium PC51MH44	0.1	0.1	0.1	0.1	33.4729
OEU66371.1	DNA repair protein RecO	Desulfobacterales bacterium S5133MH16	0.1	0.1	0.1	0.1	2010.95
OEU68146.1	MBL fold metallo-hydrolase	Desulfobacterales bacterium PC51MH44	0.1	0.1	0.1	0.1	75.1517
OEU70447.1	hypothetical protein BA864_00990, partial	Desulfuromonadales bacterium C00003093	0.1	0.1	0.1	0.1	14.6402
OEU71823.1	hypothetical protein BA874_06355, partial	Desulfuromonadales bacterium C00003068	0.1	0.1	0.1	0.1	43.3845
OEU71895.1	MBL fold metallo-hydrolase	Desulfuromonadales bacterium C00003093	0.1	0.1	0.1	0.1	73.114
OEU73916.1	protein-P-II uridylyltransferase, partial	Desulfuromonadales bacterium C00003068	0.1	0.1	0.1	0.1	1726.66
OEU76141.1	protein-P-II uridylyltransferase	Desulfuromonadales bacterium C00003107	0.1	0.1	0.1	0.1	1336.15
OEU80970.1	permease	Desulfobulbaceae bacterium C00003063	0.1	0.1	0.1	0.1	60.2753
OEU82612.1	hypothetical protein BA873_08330	Desulfobulbaceae bacterium C00003063	0.1	0.1	0.1	0.1	90.2439
OEU59970.1	protein-P-II uridylyltransferase	Desulfuromonadales bacterium C00003094	0.1	0.1	0.1	0.1	205.662
OEU72427.1	sugar kinase	Desulfuromonadales bacterium C00003093	0.1	0.1	0.1	0.1	612.135
OEU74745.1	sugar kinase	Desulfuromonadales bacterium C00003068	0.1	0.1	0.1	0.1	612.135
