# Supplementary material for: Methane-Fueled Syntrophy through Extracellular Electron Transfer: Uncovering the Genomic Traits Conserved within Diverse Bacterial Partners of Anaerobic Methanotrophic Archaea
Source: mBio. 2017 Aug 1;8(4):e00530-17. doi: 10.1128/mBio.00530-17 (PMC5539420; doi:10.1128/mBio.00530-17)
Supplement: TABLE S3 [file mbo004173410st3.xlsx]

## Sheet: Sheet1
Accession	Description	Organism	Number of CxxCH Motifs	Normalized Spectral Counts (nSpC)
OEU45386.1	hypothetical protein BBJ60_11710	Desulfobacterales bacterium S7086C20	9	110.186
OEU48827.1	cytochrome C	Desulfobulbaceae bacterium S5133MH15	8	140.707
OEU55250.1	cytochrome C	Desulfobulbaceae bacterium S3730MH12	8	140.707
OEU78971.1	hypothetical protein BA873_03805	Desulfobulbaceae bacterium C00003063	6	319.687
OEU81657.1	hypothetical protein BA865_04060	Desulfobacterales bacterium S5133MH4	5	296.739
OEU78922.1	hypothetical protein BA873_11840	Desulfobulbaceae bacterium C00003063	5	198.481
OEU56220.1	hypothetical protein BA862_03850	Desulfobulbaceae bacterium S3730MH12	5	198.481
