# Supplementary material for: Methane-Fueled Syntrophy through Extracellular Electron Transfer: Uncovering the Genomic Traits Conserved within Diverse Bacterial Partners of Anaerobic Methanotrophic Archaea
Source: mBio. 2017 Aug 1;8(4):e00530-17. doi: 10.1128/mBio.00530-17 (PMC5539420; doi:10.1128/mBio.00530-17)
Supplement: TABLE S4 [file mbo004173410st4.xlsx]

## Sheet: Sheet1
The table shows relative abundance of proteins, represented as nSpc values, across different samples
Note: Cells where nSpc values is shown as 0.10, means that protein expression was either absent or too low for detection by MS.
Accession	Protein description	Organism	Hydrate Ridge 0-6cm	Santa Monica Mounds 0-4cm	Santa Monica Mounds 8-12cm	Eel River Basin 0-10cm	Eel River Basin 10-20cm
OEU80493.1	peptidyl prolyl cis trans isomerase	Desulfobacterales sp. C00003060	14221.4	4536.05	4573.57	3582.25	0.1
OEU80494.1	26 heme cytochrome	Desulfobacterales sp. C00003060	0.1	4508.14	0.1	0.1	0.1
OEU80495.1	16 heme cytochrome	Desulfobacterales sp. C00003060	0.1	0.1	4718.08	0.1	0.1
OEU80496.1	nhl repreat protein	Desulfobacterales sp. C00003060	0.1	0.1	0.1	0.1	4537.94
OEU80509.1	nhl repreat protein	Desulfobacterales sp. C00003060	0.1	0.1	0.1	0.1	4537.94
OEU80510.1	16 heme cytochrome	Desulfobacterales sp. C00003060	0.1	0.1	4718.08	0.1	0.1
OEU80511.1	26 heme cytochrome	Desulfobacterales sp. C00003060	0.1	4508.14	0.1	0.1	0.1
OEU80512.1	peptidyl prolyl cis trans isomerase	Desulfobacterales sp. C00003060	14221.4	1633.49	4573.57	3582.25	0.1
OEU57512.1	16 heme cytochrome	Desulfobacterales sp. C00003104	4897.59	1641.07	0.1	5485.24	3305.28
OEU57513.1	26 heme cytochrome	Desulfobacterales sp. C00003104	0.1	0.1	0.1	2351.22	0.1
OEU57514.1	peptidyl prolyl cis trans isomerase	Desulfobacterales sp. C00003104	0.1	4378.43	0.1	0.1	0.1
OEU53798.1	16 heme cytochrome	Desulfobacterales sp. C00003106	4897.59	0.1	0.1	5485.24	3305.28
OEU53799.1	26 heme cytochrome	Desulfobacterales sp. C00003106	0.1	0.1	0.1	2351.22	0.1
OEU53800.1	peptidyl prolyl cis trans isomerase	Desulfobacterales sp. C00003106	0.1	8734.61	0.1	0.1	0.1
OEU67619.1	peptidyl prolyl cis trans isomerase	Desulfobacterales sp. PC51MH44	3976.45	1437.32	3562.64	8321.43	8127.42
OEU67620.1	26 heme cytochrome	Desulfobacterales sp. PC51MH44	4522.04	0.1	0.1	0.1	0.1
OEU67621.1	heme cytochrome	Desulfobacterales sp. PC51MH44	0.1	0.1	7026.45	4146.52	0.1
OEU44960.1	peptidyl prolyl cis trans isomerase	Desulfobacterales sp. S7086C20	4262.34	1641.07	3093.7	0.1	0.1
OEU44961.1	26 cytochrome	Desulfobacterales sp. S7086C20	7461.36	5180.74	2217.07	2604.79	3823.91
OEU44962.1	16 heme cytochrome	Desulfobacterales sp. S7086C20	0.1	11557.1	0.1	0.1	0.1
OEU69588.1	peptidyl prolyl cis trans isomerase	Desulfuromonadales sp. C00003093	8858.98	8734.61	0.1	9217.76	4705.81
OEU69589.1	26 heme cytochrome	Desulfuromonadales sp. C00003093	0.1	0.1	0.1	0.1	2099.23
OEU69590.1	16 heme cytochrome	Desulfuromonadales sp. C00003093	0.1	0.1	7510.41	4432.12	0.1
OEU69591.1	nhl repreat protein	Desulfuromonadales sp. C00003093	0.1	8734.61	0.1	5830.17	8558.89
OEU55094.1	peptidyl prolyl cis trans isomerase	Desulfuromonadales sp. C00003096	9032.17	1926.99	4025.74	7882.9	2495.45
OEU55095.1	26 heme cytochrome	Desulfuromonadales sp. C00003096	4459.66	1591.86	4557.4	0.1	2128.48
OEU55096.1	nhl repreat protein	Desulfuromonadales sp. C00003096	0.1	2552.33	0.1	0.1	7015.28
